# Supplementary material for: A global reptile assessment highlights shared conservation needs of tetrapods
Source: Nature. 2022 Apr 27;605(7909):285–90. doi: 10.1038/s41586-022-04664-7 (PMC9095493; doi:10.1038/s41586-022-04664-7)
Supplement: Supplementary file 3 — Source Data Fig. 1 [file 41586_2022_4664_MOESM3_ESM.xlsx]

## Sheet: Fig 1a
	className	rlCodes	n	percent	cumsum	label	total	threat	exclude	perBest	label2
1	Amphibians	LC	2829	0.414566	0.414566		NA	NA	NA	NA
2	Amphibians	NT	375	0.0549531	0.469519		NA	NA	NA	NA
3	Amphibians	DD	1383	0.202667	0.672186	6824_x000D_ 20.06 %	6824	2202	1418	0.4073	6,824 (40.7%)
4	Amphibians	VU	650	0.0952521	0.767438		NA	NA	NA	NA
5	Amphibians	EN	965	0.141413	0.908851		NA	NA	NA	NA
6	Amphibians	CR	587	0.0860199	0.994871		NA	NA	NA	NA
7	Amphibians	EW	2	0.000293083	0.995164		NA	NA	NA	NA
8	Amphibians	EX	33	0.00483587	1		NA	NA	NA	NA
9	Mammals	LC	3306	0.565032	0.565032		NA	NA	NA	NA
10	Mammals	NT	345	0.0589643	0.623996		NA	NA	NA	NA
11	Mammals	DD	871	0.148863	0.772859	5851_x000D_ 17.2 %	5851	1246	954	0.2544	5,851 (25.4%)
12	Mammals	VU	537	0.0917792	0.864639		NA	NA	NA	NA
13	Mammals	EN	506	0.0864809	0.951119		NA	NA	NA	NA
14	Mammals	CR	203	0.0346949	0.985814		NA	NA	NA	NA
15	Mammals	EW	2	0.000341822	0.986156		NA	NA	NA	NA
16	Mammals	EX	81	0.0138438	1		NA	NA	NA	NA
17	Reptiles	LC	6256	0.613574	0.613574		NA	NA	NA	NA
18	Reptiles	NT	571	0.0560024	0.669576		NA	NA	NA	NA
19	Reptiles	DD	1507	0.147803	0.817379	10196_x000D_ 29.97 %	10196	1829	1540	0.2113	10,196 (21.1%)
20	Reptiles	VU	623	0.0611024	0.878482		NA	NA	NA	NA
21	Reptiles	EN	780	0.0765006	0.954982		NA	NA	NA	NA
22	Reptiles	CR	426	0.0417811	0.996763		NA	NA	NA	NA
23	Reptiles	EW	2	0.000196155	0.99696		NA	NA	NA	NA
24	Reptiles	EX	31	0.00304041	1		NA	NA	NA	NA
25	Birds	LC	8427	0.755988	0.755988		NA	NA	NA	NA
26	Birds	NT	1017	0.0912353	0.847223		NA	NA	NA	NA
27	Birds	DD	53	0.00475464	0.851978	11147_x000D_ 32.77 %	11147	1486	217	0.136	11,147 (13.6%)
28	Birds	VU	800	0.0717682	0.923746		NA	NA	NA	NA
29	Birds	EN	461	0.0413564	0.965103		NA	NA	NA	NA
30	Birds	CR	225	0.0201848	0.985288		NA	NA	NA	NA
31	Birds	EW	5	0.000448551	0.985736		NA	NA	NA	NA
32	Birds	EX	159	0.0142639	1		NA	NA	NA	NA

## Sheet: Fig 1b
	className	orderName	total	rlCodes	n	percent	threat	exclude	threatPer.x	perBest.x	threatPer.y	perBest.y	id
1	Birds	Neoaves	10600	EX	149	0.0140566	NA	NA	NA	NA	0.128774	0.1313	1
2	Birds	Neoaves	10600	EW	4	0.000377358	NA	NA	NA	NA	0.128774	0.1313	1
3	Birds	Neoaves	10600	CR	211	0.0199057	NA	NA	NA	NA	0.128774	0.1313	1
4	Birds	Neoaves	10600	EN	430	0.040566	NA	NA	NA	NA	0.128774	0.1313	1
5	Birds	Neoaves	10600	VU	724	0.0683019	NA	NA	NA	NA	0.128774	0.1313	1
6	Birds	Neoaves	10600	DD	53	0.005	1365	206	0.128774	0.1313	0.128774	0.1313	1
7	Birds	Neoaves	10600	NT	952	0.0898113	NA	NA	NA	NA	0.128774	0.1313	1
8	Birds	Neoaves	10600	LC	8077	0.761981	NA	NA	NA	NA	0.128774	0.1313	1
9	Birds	Paleognathae	63	EX	2	0.031746	NA	NA	NA	NA	0.190476	0.1967	2
10	Birds	Paleognathae	63	EW	0	0	NA	NA	NA	NA	0.190476	0.1967	2
11	Birds	Paleognathae	63	CR	0	0	NA	NA	NA	NA	0.190476	0.1967	2
12	Birds	Paleognathae	63	EN	1	0.015873	NA	NA	NA	NA	0.190476	0.1967	2
13	Birds	Paleognathae	63	VU	11	0.174603	NA	NA	NA	NA	0.190476	0.1967	2
14	Birds	Paleognathae	63	DD	0	0	12	2	0.190476	0.1967	0.190476	0.1967	2
15	Birds	Paleognathae	63	NT	10	0.15873	NA	NA	NA	NA	0.190476	0.1967	2
16	Birds	Paleognathae	63	LC	39	0.619048	NA	NA	NA	NA	0.190476	0.1967	2
17	Birds	Galloanserae	484	EX	8	0.0165289	NA	NA	NA	NA	0.225207	0.2295	3
18	Birds	Galloanserae	484	EW	1	0.00206612	NA	NA	NA	NA	0.225207	0.2295	3
19	Birds	Galloanserae	484	CR	14	0.0289256	NA	NA	NA	NA	0.225207	0.2295	3
20	Birds	Galloanserae	484	EN	30	0.0619835	NA	NA	NA	NA	0.225207	0.2295	3
21	Birds	Galloanserae	484	VU	65	0.134298	NA	NA	NA	NA	0.225207	0.2295	3
22	Birds	Galloanserae	484	DD	0	0	109	9	0.225207	0.2295	0.225207	0.2295	3
23	Birds	Galloanserae	484	NT	55	0.113636	NA	NA	NA	NA	0.225207	0.2295	3
24	Birds	Galloanserae	484	LC	311	0.642562	NA	NA	NA	NA	0.225207	0.2295	3
25	Birds	NA	NA	NA	NA	NA	NA	NA	NA	NA	NA	NA	4
26	Birds	NA	NA	NA	NA	NA	NA	NA	NA	NA	NA	NA	4
27	Birds	NA	NA	NA	NA	NA	NA	NA	NA	NA	NA	NA	4
28	Birds	NA	NA	NA	NA	NA	NA	NA	NA	NA	NA	NA	4
29	Birds	NA	NA	NA	NA	NA	NA	NA	NA	NA	NA	NA	4
30	Birds	NA	NA	NA	NA	NA	NA	NA	NA	NA	NA	NA	4
31	Birds	NA	NA	NA	NA	NA	NA	NA	NA	NA	NA	NA	4
32	Birds	NA	NA	NA	NA	NA	NA	NA	NA	NA	NA	NA	4
33	Birds	NA	NA	NA	NA	NA	NA	NA	NA	NA	NA	NA	5
34	Birds	NA	NA	NA	NA	NA	NA	NA	NA	NA	NA	NA	5
35	Birds	NA	NA	NA	NA	NA	NA	NA	NA	NA	NA	NA	5
36	Birds	NA	NA	NA	NA	NA	NA	NA	NA	NA	NA	NA	5
37	Birds	NA	NA	NA	NA	NA	NA	NA	NA	NA	NA	NA	5
38	Birds	NA	NA	NA	NA	NA	NA	NA	NA	NA	NA	NA	5
39	Birds	NA	NA	NA	NA	NA	NA	NA	NA	NA	NA	NA	5
40	Birds	NA	NA	NA	NA	NA	NA	NA	NA	NA	NA	NA	5
41	Birds	NA	NA	NA	NA	NA	NA	NA	NA	NA	NA	NA	6
42	Birds	NA	NA	NA	NA	NA	NA	NA	NA	NA	NA	NA	6
43	Birds	NA	NA	NA	NA	NA	NA	NA	NA	NA	NA	NA	6
44	Birds	NA	NA	NA	NA	NA	NA	NA	NA	NA	NA	NA	6
45	Birds	NA	NA	NA	NA	NA	NA	NA	NA	NA	NA	NA	6
46	Birds	NA	NA	NA	NA	NA	NA	NA	NA	NA	NA	NA	6
47	Birds	NA	NA	NA	NA	NA	NA	NA	NA	NA	NA	NA	6
48	Birds	NA	NA	NA	NA	NA	NA	NA	NA	NA	NA	NA	6
49	Amphibians	Gymnophiona	183	EX	0	0	NA	NA	NA	NA	0.0819672	0.1852	7
50	Amphibians	Gymnophiona	183	EW	0	0	NA	NA	NA	NA	0.0819672	0.1852	7
51	Amphibians	Gymnophiona	183	CR	1	0.00546448	NA	NA	NA	NA	0.0819672	0.1852	7
52	Amphibians	Gymnophiona	183	EN	9	0.0491803	NA	NA	NA	NA	0.0819672	0.1852	7
53	Amphibians	Gymnophiona	183	VU	5	0.0273224	NA	NA	NA	NA	0.0819672	0.1852	7
54	Amphibians	Gymnophiona	183	DD	102	0.557377	15	102	0.0819672	0.1852	0.0819672	0.1852	7
55	Amphibians	Gymnophiona	183	NT	2	0.010929	NA	NA	NA	NA	0.0819672	0.1852	7
56	Amphibians	Gymnophiona	183	LC	64	0.349727	NA	NA	NA	NA	0.0819672	0.1852	7
57	Amphibians	Anura	6061	EX	31	0.00511467	NA	NA	NA	NA	0.31117	0.3932	8
58	Amphibians	Anura	6061	EW	2	0.000329979	NA	NA	NA	NA	0.31117	0.3932	8
59	Amphibians	Anura	6061	CR	501	0.0826596	NA	NA	NA	NA	0.31117	0.3932	8
60	Amphibians	Anura	6061	EN	837	0.138096	NA	NA	NA	NA	0.31117	0.3932	8
61	Amphibians	Anura	6061	VU	548	0.0904141	NA	NA	NA	NA	0.31117	0.3932	8
62	Amphibians	Anura	6061	DD	1231	0.203102	1886	1264	0.31117	0.3932	0.31117	0.3932	8
63	Amphibians	Anura	6061	NT	311	0.0513117	NA	NA	NA	NA	0.31117	0.3932	8
64	Amphibians	Anura	6061	LC	2600	0.428972	NA	NA	NA	NA	0.31117	0.3932	8
65	Amphibians	Caudata	580	EX	2	0.00344828	NA	NA	NA	NA	0.518966	0.5701	9
66	Amphibians	Caudata	580	EW	0	0	NA	NA	NA	NA	0.518966	0.5701	9
67	Amphibians	Caudata	580	CR	85	0.146552	NA	NA	NA	NA	0.518966	0.5701	9
68	Amphibians	Caudata	580	EN	119	0.205172	NA	NA	NA	NA	0.518966	0.5701	9
69	Amphibians	Caudata	580	VU	97	0.167241	NA	NA	NA	NA	0.518966	0.5701	9
70	Amphibians	Caudata	580	DD	50	0.0862069	301	52	0.518966	0.5701	0.518966	0.5701	9
71	Amphibians	Caudata	580	NT	62	0.106897	NA	NA	NA	NA	0.518966	0.5701	9
72	Amphibians	Caudata	580	LC	165	0.284483	NA	NA	NA	NA	0.518966	0.5701	9
73	Amphibians	NA	NA	NA	NA	NA	NA	NA	NA	NA	NA	NA	10
74	Amphibians	NA	NA	NA	NA	NA	NA	NA	NA	NA	NA	NA	10
75	Amphibians	NA	NA	NA	NA	NA	NA	NA	NA	NA	NA	NA	10
76	Amphibians	NA	NA	NA	NA	NA	NA	NA	NA	NA	NA	NA	10
77	Amphibians	NA	NA	NA	NA	NA	NA	NA	NA	NA	NA	NA	10
78	Amphibians	NA	NA	NA	NA	NA	NA	NA	NA	NA	NA	NA	10
79	Amphibians	NA	NA	NA	NA	NA	NA	NA	NA	NA	NA	NA	10
80	Amphibians	NA	NA	NA	NA	NA	NA	NA	NA	NA	NA	NA	10
81	Amphibians	NA	NA	NA	NA	NA	NA	NA	NA	NA	NA	NA	11
82	Amphibians	NA	NA	NA	NA	NA	NA	NA	NA	NA	NA	NA	11
83	Amphibians	NA	NA	NA	NA	NA	NA	NA	NA	NA	NA	NA	11
84	Amphibians	NA	NA	NA	NA	NA	NA	NA	NA	NA	NA	NA	11
85	Amphibians	NA	NA	NA	NA	NA	NA	NA	NA	NA	NA	NA	11
86	Amphibians	NA	NA	NA	NA	NA	NA	NA	NA	NA	NA	NA	11
87	Amphibians	NA	NA	NA	NA	NA	NA	NA	NA	NA	NA	NA	11
88	Amphibians	NA	NA	NA	NA	NA	NA	NA	NA	NA	NA	NA	11
89	Amphibians	NA	NA	NA	NA	NA	NA	NA	NA	NA	NA	NA	12
90	Amphibians	NA	NA	NA	NA	NA	NA	NA	NA	NA	NA	NA	12
91	Amphibians	NA	NA	NA	NA	NA	NA	NA	NA	NA	NA	NA	12
92	Amphibians	NA	NA	NA	NA	NA	NA	NA	NA	NA	NA	NA	12
93	Amphibians	NA	NA	NA	NA	NA	NA	NA	NA	NA	NA	NA	12
94	Amphibians	NA	NA	NA	NA	NA	NA	NA	NA	NA	NA	NA	12
95	Amphibians	NA	NA	NA	NA	NA	NA	NA	NA	NA	NA	NA	12
96	Amphibians	NA	NA	NA	NA	NA	NA	NA	NA	NA	NA	NA	12
97	Mammals	Placentalia	5496	EX	68	0.0123726	NA	NA	NA	NA	0.211245	0.2538	13
98	Mammals	Placentalia	5496	EW	2	0.000363901	NA	NA	NA	NA	0.211245	0.2538	13
99	Mammals	Placentalia	5496	CR	184	0.0334789	NA	NA	NA	NA	0.211245	0.2538	13
100	Mammals	Placentalia	5496	EN	485	0.088246	NA	NA	NA	NA	0.211245	0.2538	13
101	Mammals	Placentalia	5496	VU	492	0.0895197	NA	NA	NA	NA	0.211245	0.2538	13
102	Mammals	Placentalia	5496	DD	851	0.15484	1161	921	0.211245	0.2538	0.211245	0.2538	13
103	Mammals	Placentalia	5496	NT	303	0.055131	NA	NA	NA	NA	0.211245	0.2538	13
104	Mammals	Placentalia	5496	LC	3111	0.566048	NA	NA	NA	NA	0.211245	0.2538	13
105	Mammals	Marsupalia	350	EX	13	0.0371429	NA	NA	NA	NA	0.234286	0.2587	14
106	Mammals	Marsupalia	350	EW	0	0	NA	NA	NA	NA	0.234286	0.2587	14
107	Mammals	Marsupalia	350	CR	17	0.0485714	NA	NA	NA	NA	0.234286	0.2587	14
108	Mammals	Marsupalia	350	EN	21	0.06	NA	NA	NA	NA	0.234286	0.2587	14
109	Mammals	Marsupalia	350	VU	44	0.125714	NA	NA	NA	NA	0.234286	0.2587	14
110	Mammals	Marsupalia	350	DD	20	0.0571429	82	33	0.234286	0.2587	0.234286	0.2587	14
111	Mammals	Marsupalia	350	NT	41	0.117143	NA	NA	NA	NA	0.234286	0.2587	14
112	Mammals	Marsupalia	350	LC	194	0.554286	NA	NA	NA	NA	0.234286	0.2587	14
113	Mammals	Monotremata	5	EX	0	0	NA	NA	NA	NA	0.6	0.6	15
114	Mammals	Monotremata	5	EW	0	0	NA	NA	NA	NA	0.6	0.6	15
115	Mammals	Monotremata	5	CR	2	0.4	NA	NA	NA	NA	0.6	0.6	15
116	Mammals	Monotremata	5	EN	0	0	NA	NA	NA	NA	0.6	0.6	15
117	Mammals	Monotremata	5	VU	1	0.2	NA	NA	NA	NA	0.6	0.6	15
118	Mammals	Monotremata	5	DD	0	0	3	0	0.6	0.6	0.6	0.6	15
119	Mammals	Monotremata	5	NT	1	0.2	NA	NA	NA	NA	0.6	0.6	15
120	Mammals	Monotremata	5	LC	1	0.2	NA	NA	NA	NA	0.6	0.6	15
121	Mammals	NA	NA	NA	NA	NA	NA	NA	NA	NA	NA	NA	16
122	Mammals	NA	NA	NA	NA	NA	NA	NA	NA	NA	NA	NA	16
123	Mammals	NA	NA	NA	NA	NA	NA	NA	NA	NA	NA	NA	16
124	Mammals	NA	NA	NA	NA	NA	NA	NA	NA	NA	NA	NA	16
125	Mammals	NA	NA	NA	NA	NA	NA	NA	NA	NA	NA	NA	16
126	Mammals	NA	NA	NA	NA	NA	NA	NA	NA	NA	NA	NA	16
127	Mammals	NA	NA	NA	NA	NA	NA	NA	NA	NA	NA	NA	16
128	Mammals	NA	NA	NA	NA	NA	NA	NA	NA	NA	NA	NA	16
129	Mammals	NA	NA	NA	NA	NA	NA	NA	NA	NA	NA	NA	17
130	Mammals	NA	NA	NA	NA	NA	NA	NA	NA	NA	NA	NA	17
131	Mammals	NA	NA	NA	NA	NA	NA	NA	NA	NA	NA	NA	17
132	Mammals	NA	NA	NA	NA	NA	NA	NA	NA	NA	NA	NA	17
133	Mammals	NA	NA	NA	NA	NA	NA	NA	NA	NA	NA	NA	17
134	Mammals	NA	NA	NA	NA	NA	NA	NA	NA	NA	NA	NA	17
135	Mammals	NA	NA	NA	NA	NA	NA	NA	NA	NA	NA	NA	17
136	Mammals	NA	NA	NA	NA	NA	NA	NA	NA	NA	NA	NA	17
137	Mammals	NA	NA	NA	NA	NA	NA	NA	NA	NA	NA	NA	18
138	Mammals	NA	NA	NA	NA	NA	NA	NA	NA	NA	NA	NA	18
139	Mammals	NA	NA	NA	NA	NA	NA	NA	NA	NA	NA	NA	18
140	Mammals	NA	NA	NA	NA	NA	NA	NA	NA	NA	NA	NA	18
141	Mammals	NA	NA	NA	NA	NA	NA	NA	NA	NA	NA	NA	18
142	Mammals	NA	NA	NA	NA	NA	NA	NA	NA	NA	NA	NA	18
143	Mammals	NA	NA	NA	NA	NA	NA	NA	NA	NA	NA	NA	18
144	Mammals	NA	NA	NA	NA	NA	NA	NA	NA	NA	NA	NA	18
145	Reptiles	Rhynocephalia	1	EX	0	0	NA	NA	NA	NA	0	0	19
146	Reptiles	Rhynocephalia	1	EW	0	0	NA	NA	NA	NA	0	0	19
147	Reptiles	Rhynocephalia	1	CR	0	0	NA	NA	NA	NA	0	0	19
148	Reptiles	Rhynocephalia	1	EN	0	0	NA	NA	NA	NA	0	0	19
149	Reptiles	Rhynocephalia	1	VU	0	0	NA	NA	NA	NA	0	0	19
150	Reptiles	Rhynocephalia	1	DD	0	0	0	0	0	0	0	0	19
151	Reptiles	Rhynocephalia	1	NT	0	0	NA	NA	NA	NA	0	0	19
152	Reptiles	Rhynocephalia	1	LC	1	1	NA	NA	NA	NA	0	0	19
153	Reptiles	Serpentes	3504	EX	0	0	NA	NA	NA	NA	0.122146	0.152	20
154	Reptiles	Serpentes	3504	EW	4	0.00114155	NA	NA	NA	NA	0.122146	0.152	20
155	Reptiles	Serpentes	3504	CR	84	0.0239726	NA	NA	NA	NA	0.122146	0.152	20
156	Reptiles	Serpentes	3504	EN	179	0.0510845	NA	NA	NA	NA	0.122146	0.152	20
157	Reptiles	Serpentes	3504	VU	165	0.047089	NA	NA	NA	NA	0.122146	0.152	20
158	Reptiles	Serpentes	3504	DD	685	0.195491	428	689	0.122146	0.152	0.122146	0.152	20
159	Reptiles	Serpentes	3504	NT	146	0.0416667	NA	NA	NA	NA	0.122146	0.152	20
160	Reptiles	Serpentes	3504	LC	2241	0.639555	NA	NA	NA	NA	0.122146	0.152	20
161	Reptiles	Lacertoidea	893	EX	0	0	NA	NA	NA	NA	0.152296	0.1775	21
162	Reptiles	Lacertoidea	893	EW	2	0.00223964	NA	NA	NA	NA	0.152296	0.1775	21
163	Reptiles	Lacertoidea	893	CR	27	0.0302352	NA	NA	NA	NA	0.152296	0.1775	21
164	Reptiles	Lacertoidea	893	EN	76	0.0851064	NA	NA	NA	NA	0.152296	0.1775	21
165	Reptiles	Lacertoidea	893	VU	33	0.0369541	NA	NA	NA	NA	0.152296	0.1775	21
166	Reptiles	Lacertoidea	893	DD	125	0.139978	136	127	0.152296	0.1775	0.152296	0.1775	21
167	Reptiles	Lacertoidea	893	NT	56	0.06271	NA	NA	NA	NA	0.152296	0.1775	21
168	Reptiles	Lacertoidea	893	LC	574	0.642777	NA	NA	NA	NA	0.152296	0.1775	21
169	Reptiles	Scinciformata	1718	EX	1	0.000582072	NA	NA	NA	NA	0.162398	0.1895	22
170	Reptiles	Scinciformata	1718	EW	10	0.00582072	NA	NA	NA	NA	0.162398	0.1895	22
171	Reptiles	Scinciformata	1718	CR	71	0.0413271	NA	NA	NA	NA	0.162398	0.1895	22
172	Reptiles	Scinciformata	1718	EN	107	0.0622817	NA	NA	NA	NA	0.162398	0.1895	22
173	Reptiles	Scinciformata	1718	VU	101	0.0587893	NA	NA	NA	NA	0.162398	0.1895	22
174	Reptiles	Scinciformata	1718	DD	235	0.136787	279	246	0.162398	0.1895	0.162398	0.1895	22
175	Reptiles	Scinciformata	1718	NT	87	0.0506403	NA	NA	NA	NA	0.162398	0.1895	22
176	Reptiles	Scinciformata	1718	LC	1106	0.643772	NA	NA	NA	NA	0.162398	0.1895	22
177	Reptiles	Iguania	1778	EX	0	0	NA	NA	NA	NA	0.205287	0.2264	23
178	Reptiles	Iguania	1778	EW	4	0.00224972	NA	NA	NA	NA	0.205287	0.2264	23
179	Reptiles	Iguania	1778	CR	68	0.0382452	NA	NA	NA	NA	0.205287	0.2264	23
180	Reptiles	Iguania	1778	EN	168	0.0944882	NA	NA	NA	NA	0.205287	0.2264	23
181	Reptiles	Iguania	1778	VU	129	0.0725534	NA	NA	NA	NA	0.205287	0.2264	23
182	Reptiles	Iguania	1778	DD	162	0.0911136	365	166	0.205287	0.2264	0.205287	0.2264	23
183	Reptiles	Iguania	1778	NT	126	0.0708661	NA	NA	NA	NA	0.205287	0.2264	23
184	Reptiles	Iguania	1778	LC	1121	0.630484	NA	NA	NA	NA	0.205287	0.2264	23
185	Reptiles	Gekkota	1705	EX	1	0.00058651	NA	NA	NA	NA	0.209384	0.2445	24
186	Reptiles	Gekkota	1705	EW	4	0.00234604	NA	NA	NA	NA	0.209384	0.2445	24
187	Reptiles	Gekkota	1705	CR	91	0.0533724	NA	NA	NA	NA	0.209384	0.2445	24
188	Reptiles	Gekkota	1705	EN	149	0.08739	NA	NA	NA	NA	0.209384	0.2445	24
189	Reptiles	Gekkota	1705	VU	117	0.0686217	NA	NA	NA	NA	0.209384	0.2445	24
190	Reptiles	Gekkota	1705	DD	240	0.140762	357	245	0.209384	0.2445	0.209384	0.2445	24
191	Reptiles	Gekkota	1705	NT	109	0.0639296	NA	NA	NA	NA	0.209384	0.2445	24
192	Reptiles	Gekkota	1705	LC	994	0.582991	NA	NA	NA	NA	0.209384	0.2445	24
193	Reptiles	Dibamia	24	EX	0	0	NA	NA	NA	NA	0.208333	0.3571	25
194	Reptiles	Dibamia	24	EW	0	0	NA	NA	NA	NA	0.208333	0.3571	25
195	Reptiles	Dibamia	24	CR	1	0.0416667	NA	NA	NA	NA	0.208333	0.3571	25
196	Reptiles	Dibamia	24	EN	3	0.125	NA	NA	NA	NA	0.208333	0.3571	25
197	Reptiles	Dibamia	24	VU	1	0.0416667	NA	NA	NA	NA	0.208333	0.3571	25
198	Reptiles	Dibamia	24	DD	10	0.416667	5	10	0.208333	0.3571	0.208333	0.3571	25
199	Reptiles	Dibamia	24	NT	2	0.0833333	NA	NA	NA	NA	0.208333	0.3571	25
200	Reptiles	Dibamia	24	LC	7	0.291667	NA	NA	NA	NA	0.208333	0.3571	25
201	Reptiles	Anguimorpha	198	EX	0	0	NA	NA	NA	NA	0.308081	0.3588	26
202	Reptiles	Anguimorpha	198	EW	0	0	NA	NA	NA	NA	0.308081	0.3588	26
203	Reptiles	Anguimorpha	198	CR	8	0.040404	NA	NA	NA	NA	0.308081	0.3588	26
204	Reptiles	Anguimorpha	198	EN	42	0.212121	NA	NA	NA	NA	0.308081	0.3588	26
205	Reptiles	Anguimorpha	198	VU	11	0.0555556	NA	NA	NA	NA	0.308081	0.3588	26
206	Reptiles	Anguimorpha	198	DD	28	0.141414	61	28	0.308081	0.3588	0.308081	0.3588	26
207	Reptiles	Anguimorpha	198	NT	6	0.030303	NA	NA	NA	NA	0.308081	0.3588	26
208	Reptiles	Anguimorpha	198	LC	103	0.520202	NA	NA	NA	NA	0.308081	0.3588	26
209	Reptiles	Crocodylia	24	EX	0	0	NA	NA	NA	NA	0.5	0.5	27
210	Reptiles	Crocodylia	24	EW	0	0	NA	NA	NA	NA	0.5	0.5	27
211	Reptiles	Crocodylia	24	CR	7	0.291667	NA	NA	NA	NA	0.5	0.5	27
212	Reptiles	Crocodylia	24	EN	0	0	NA	NA	NA	NA	0.5	0.5	27
213	Reptiles	Crocodylia	24	VU	5	0.208333	NA	NA	NA	NA	0.5	0.5	27
214	Reptiles	Crocodylia	24	DD	0	0	12	0	0.5	0.5	0.5	0.5	27
215	Reptiles	Crocodylia	24	NT	0	0	NA	NA	NA	NA	0.5	0.5	27
216	Reptiles	Crocodylia	24	LC	12	0.5	NA	NA	NA	NA	0.5	0.5	27
217	Reptiles	Testudines	351	EX	0	0	NA	NA	NA	NA	0.529915	0.5776	28
218	Reptiles	Testudines	351	EW	7	0.019943	NA	NA	NA	NA	0.529915	0.5776	28
219	Reptiles	Testudines	351	CR	69	0.196581	NA	NA	NA	NA	0.529915	0.5776	28
220	Reptiles	Testudines	351	EN	56	0.159544	NA	NA	NA	NA	0.529915	0.5776	28
221	Reptiles	Testudines	351	VU	61	0.173789	NA	NA	NA	NA	0.529915	0.5776	28
222	Reptiles	Testudines	351	DD	22	0.0626781	186	29	0.529915	0.5776	0.529915	0.5776	28
223	Reptiles	Testudines	351	NT	39	0.111111	NA	NA	NA	NA	0.529915	0.5776	28
224	Reptiles	Testudines	351	LC	97	0.276353	NA	NA	NA	NA	0.529915	0.5776	28
225	Reptiles	NA	NA	NA	NA	NA	NA	NA	NA	NA	NA	NA	29
226	Reptiles	NA	NA	NA	NA	NA	NA	NA	NA	NA	NA	NA	29
227	Reptiles	NA	NA	NA	NA	NA	NA	NA	NA	NA	NA	NA	29
228	Reptiles	NA	NA	NA	NA	NA	NA	NA	NA	NA	NA	NA	29
229	Reptiles	NA	NA	NA	NA	NA	NA	NA	NA	NA	NA	NA	29
230	Reptiles	NA	NA	NA	NA	NA	NA	NA	NA	NA	NA	NA	29
231	Reptiles	NA	NA	NA	NA	NA	NA	NA	NA	NA	NA	NA	29
232	Reptiles	NA	NA	NA	NA	NA	NA	NA	NA	NA	NA	NA	29
233	Reptiles	NA	NA	NA	NA	NA	NA	NA	NA	NA	NA	NA	30
234	Reptiles	NA	NA	NA	NA	NA	NA	NA	NA	NA	NA	NA	30
235	Reptiles	NA	NA	NA	NA	NA	NA	NA	NA	NA	NA	NA	30
236	Reptiles	NA	NA	NA	NA	NA	NA	NA	NA	NA	NA	NA	30
237	Reptiles	NA	NA	NA	NA	NA	NA	NA	NA	NA	NA	NA	30
238	Reptiles	NA	NA	NA	NA	NA	NA	NA	NA	NA	NA	NA	30
239	Reptiles	NA	NA	NA	NA	NA	NA	NA	NA	NA	NA	NA	30
240	Reptiles	NA	NA	NA	NA	NA	NA	NA	NA	NA	NA	NA	30
241	Reptiles	NA	NA	NA	NA	NA	NA	NA	NA	NA	NA	NA	31
242	Reptiles	NA	NA	NA	NA	NA	NA	NA	NA	NA	NA	NA	31
243	Reptiles	NA	NA	NA	NA	NA	NA	NA	NA	NA	NA	NA	31
244	Reptiles	NA	NA	NA	NA	NA	NA	NA	NA	NA	NA	NA	31
245	Reptiles	NA	NA	NA	NA	NA	NA	NA	NA	NA	NA	NA	31
246	Reptiles	NA	NA	NA	NA	NA	NA	NA	NA	NA	NA	NA	31
247	Reptiles	NA	NA	NA	NA	NA	NA	NA	NA	NA	NA	NA	31
248	Reptiles	NA	NA	NA	NA	NA	NA	NA	NA	NA	NA	NA	31
