# Supplementary material for: A global reptile assessment highlights shared conservation needs of tetrapods
Source: Nature. 2022 Apr 27;605(7909):285–90. doi: 10.1038/s41586-022-04664-7 (PMC9095493; doi:10.1038/s41586-022-04664-7)
Supplement: Supplementary file 4 — Source Data Fig. 3 [file 41586_2022_4664_MOESM4_ESM.xlsx]

## Sheet: Fig 3a
	Threat	className	n
1	Agriculture	Crocodiles	0.6
2	Urban Development	Crocodiles	0.2
3	Logging	Crocodiles	0.1
4	Dams	Crocodiles	0.3
5	Energy Production & Mining	Crocodiles	0.1
6	Transportation	Crocodiles	-0.005
7	Climate Change	Crocodiles	0.1
8	Pollution	Crocodiles	0.1
9	Fires & Fire Suppression	Crocodiles	-0.005
10	Other Ecosystem Modifications	Crocodiles	0.1
11	Human Intrusions	Crocodiles	0.2
12	Invasion & Disease	Crocodiles	-0.005
13	Hunting/Fishing	Crocodiles	1
14	Problematic Native Species	Crocodiles	0.2
15	Agriculture	Lizards	0.577928
16	Urban Development	Lizards	0.280539
17	Logging	Lizards	0.271272
18	Dams	Lizards	0.0294861
19	Energy Production & Mining	Lizards	0.170177
20	Transportation	Lizards	0.0547599
21	Climate Change	Lizards	0.10278
22	Pollution	Lizards	0.0387532
23	Fires & Fire Suppression	Lizards	0.171019
24	Other Ecosystem Modifications	Lizards	0.00505476
25	Human Intrusions	Lizards	0.0513901
26	Invasion & Disease	Lizards	0.272115
27	Hunting/Fishing	Lizards	0.136479
28	Problematic Native Species	Lizards	0.0303286
29	Agriculture	Snakes	0.674473
30	Urban Development	Snakes	0.316159
31	Logging	Snakes	0.271663
32	Dams	Snakes	0.0187354
33	Energy Production & Mining	Snakes	0.0936768
34	Transportation	Snakes	0.0796253
35	Climate Change	Snakes	0.0632319
36	Pollution	Snakes	0.0702576
37	Fires & Fire Suppression	Snakes	0.088993
38	Other Ecosystem Modifications	Snakes	0.00936768
39	Human Intrusions	Snakes	0.0234192
40	Invasion & Disease	Snakes	0.149883
41	Hunting/Fishing	Snakes	0.255269
42	Problematic Native Species	Snakes	0.00468384
43	Agriculture	Turtles	0.356061
44	Urban Development	Turtles	0.166667
45	Logging	Turtles	0.113636
46	Dams	Turtles	0.318182
47	Energy Production & Mining	Turtles	0.159091
48	Transportation	Turtles	0.143939
49	Climate Change	Turtles	0.295455
50	Pollution	Turtles	0.333333
51	Fires & Fire Suppression	Turtles	0.128788
52	Other Ecosystem Modifications	Turtles	0.0833333
53	Human Intrusions	Turtles	0.121212
54	Invasion & Disease	Turtles	0.204545
55	Hunting/Fishing	Turtles	0.848485
56	Problematic Native Species	Turtles	0.136364

## Sheet: Fig 3b
	Threat	className	n
1	Agriculture	Amphibians	0.798707
2	Urban Development	Amphibians	0.414589
3	Logging	Amphibians	0.586796
4	Dams	Amphibians	0.0687904
5	Energy Production & Mining	Amphibians	0.126039
6	Transportation	Amphibians	0.0784857
7	Climate Change	Amphibians	0.132964
8	Pollution	Amphibians	0.244691
9	Fires & Fire Suppression	Amphibians	0.180517
10	Other Ecosystem Modifications	Amphibians	0.00692521
11	Human Intrusions	Amphibians	0.0743306
12	Invasion & Disease	Amphibians	0.325946
13	Hunting/Fishing	Amphibians	0.108033
14	Problematic Native Species	Amphibians	0.0207756
15	Agriculture	Birds	0.528302
16	Urban Development	Birds	0.0936658
17	Logging	Birds	0.318733
18	Dams	Birds	0.0249326
19	Energy Production & Mining	Birds	0.0377358
20	Transportation	Birds	0.041779
21	Climate Change	Birds	0.299191
22	Pollution	Birds	0.0734501
23	Fires & Fire Suppression	Birds	0.097035
24	Other Ecosystem Modifications	Birds	0.0121294
25	Human Intrusions	Birds	0.0384097
26	Invasion & Disease	Birds	0.209569
27	Hunting/Fishing	Birds	0.247978
28	Problematic Native Species	Birds	0.0667116
29	Agriculture	Mammals	0.695473
30	Urban Development	Mammals	0.274074
31	Logging	Mammals	0.530041
32	Dams	Mammals	0.0600823
33	Energy Production & Mining	Mammals	0.125926
34	Transportation	Mammals	0.117695
35	Climate Change	Mammals	0.137449
36	Pollution	Mammals	0.0658436
37	Fires & Fire Suppression	Mammals	0.150617
38	Other Ecosystem Modifications	Mammals	0.0304527
39	Human Intrusions	Mammals	0.133333
40	Invasion & Disease	Mammals	0.17037
41	Hunting/Fishing	Mammals	0.484774
42	Problematic Native Species	Mammals	0.0658436
43	Agriculture	Reptiles	0.584852
44	Urban Development	Reptiles	0.280182
45	Logging	Reptiles	0.258542
46	Dams	Reptiles	0.0501139
47	Energy Production & Mining	Reptiles	0.150342
48	Transportation	Reptiles	0.0671982
49	Climate Change	Reptiles	0.107631
50	Pollution	Reptiles	0.0689066
51	Fires & Fire Suppression	Reptiles	0.146925
52	Other Ecosystem Modifications	Reptiles	0.0125285
53	Human Intrusions	Reptiles	0.0506834
54	Invasion & Disease	Reptiles	0.235763
55	Hunting/Fishing	Reptiles	0.223804
56	Problematic Native Species	Reptiles	0.0330296
