# Supplementary material for: A global reptile assessment highlights shared conservation needs of tetrapods
Source: Nature. 2022 Apr 27;605(7909):285–90. doi: 10.1038/s41586-022-04664-7 (PMC9095493; doi:10.1038/s41586-022-04664-7)
Supplement: Supplementary file 5 — Source Data Fig. 4 [file 41586_2022_4664_MOESM5_ESM.xlsx]

## Sheet: Fig 4a
	Habitat	className	n
1	Forest	Crocodiles	0.2
2	Shrubland	Crocodiles	0.05
3	Grassland	Crocodiles	0.05
4	Savanna	Crocodiles	0.1
5	Desert	Crocodiles	-0.005
6	Rocky Areas	Crocodiles	-0.005
7	Wetlands	Crocodiles	0.95
8	Forest	Lizards	0.627152
9	Shrubland	Lizards	0.286589
10	Grassland	Lizards	0.151821
11	Savanna	Lizards	0.139404
12	Desert	Lizards	0.0874172
13	Rocky Areas	Lizards	0.180464
14	Wetlands	Lizards	0.0385762
15	Forest	Snakes	0.768353
16	Shrubland	Snakes	0.239358
17	Grassland	Snakes	0.163479
18	Savanna	Snakes	0.203886
19	Desert	Snakes	0.0487353
20	Rocky Areas	Snakes	0.0672424
21	Wetlands	Snakes	0.119988
22	Forest	Turtles	0.338798
23	Shrubland	Turtles	0.234973
24	Grassland	Turtles	0.0601093
25	Savanna	Turtles	0.0437158
26	Desert	Turtles	0.010929
27	Rocky Areas	Turtles	0.0163934
28	Wetlands	Turtles	0.721311

## Sheet: Fig 4b
	Habitat	className	n
1	Forest	Crocodiles	0.75
2	Shrubland	Crocodiles	-0.005
3	Grassland	Crocodiles	-0.005
4	Savanna	Crocodiles	0.5
5	Desert	Crocodiles	-0.005
6	Rocky Areas	Crocodiles	-0.005
7	Wetlands	Crocodiles	0.473684
8	Forest	Lizards	0.222545
9	Shrubland	Lizards	0.156557
10	Grassland	Lizards	0.135224
11	Savanna	Lizards	0.0486936
12	Desert	Lizards	0.0833333
13	Rocky Areas	Lizards	0.166972
14	Wetlands	Lizards	0.193133
15	Forest	Snakes	0.144922
16	Shrubland	Snakes	0.0837629
17	Grassland	Snakes	0.0716981
18	Savanna	Snakes	0.0226929
19	Desert	Snakes	0.0253165
20	Rocky Areas	Snakes	0.123853
21	Wetlands	Snakes	0.059126
22	Forest	Turtles	0.741935
23	Shrubland	Turtles	0.674419
24	Grassland	Turtles	0.636364
25	Savanna	Turtles	0.625
26	Desert	Turtles	1
27	Rocky Areas	Turtles	1
28	Wetlands	Turtles	0.606061

## Sheet: Fig 4c
	Habitat	className	n
1	Forest	Amphibians	0.830499
2	Shrubland	Amphibians	0.135924
3	Grassland	Amphibians	0.160411
4	Savanna	Amphibians	0.0758065
5	Desert	Amphibians	0.00498534
6	Rocky Areas	Amphibians	0.0303519
7	Wetlands	Amphibians	0.653226
8	Forest	Birds	0.555037
9	Shrubland	Birds	0.129272
10	Grassland	Birds	0.073383
11	Savanna	Birds	0.0690769
12	Desert	Birds	0.00574146
13	Rocky Areas	Birds	0.0233247
14	Wetlands	Birds	0.0634251
15	Forest	Mammals	0.703532
16	Shrubland	Mammals	0.247771
17	Grassland	Mammals	0.220165
18	Savanna	Mammals	0.135974
19	Desert	Mammals	0.0682442
20	Rocky Areas	Mammals	0.0792181
21	Wetlands	Mammals	0.0725309
22	Forest	Reptiles	0.668986
23	Shrubland	Reptiles	0.269028
24	Grassland	Reptiles	0.153806
25	Savanna	Reptiles	0.159498
26	Desert	Reptiles	0.0725279
27	Rocky Areas	Reptiles	0.138204
28	Wetlands	Reptiles	0.0814885

## Sheet: Fig 4d
	Habitat	className	n
1	Forest	Amphibians	0.343044
2	Shrubland	Amphibians	0.188781
3	Grassland	Amphibians	0.225777
4	Savanna	Amphibians	0.0193424
5	Desert	Amphibians	0.117647
6	Rocky Areas	Amphibians	0.463768
7	Wetlands	Amphibians	0.280808
8	Forest	Birds	0.1647
9	Shrubland	Birds	0.129771
10	Grassland	Birds	0.190709
11	Savanna	Birds	0.0571429
12	Desert	Birds	0.15625
13	Rocky Areas	Birds	0.1
14	Wetlands	Birds	0.193777
15	Forest	Mammals	0.236169
16	Shrubland	Mammals	0.1391
17	Grassland	Mammals	0.154984
18	Savanna	Mammals	0.102144
19	Desert	Mammals	0.128141
20	Rocky Areas	Mammals	0.147186
21	Wetlands	Mammals	0.224586
22	Forest	Reptiles	0.197447
23	Shrubland	Reptiles	0.143025
24	Grassland	Reptiles	0.115833
25	Savanna	Reptiles	0.0409782
26	Desert	Reptiles	0.0726744
27	Rocky Areas	Reptiles	0.161709
28	Wetlands	Reptiles	0.203105
